# Supplementary material for: A critical issue in model-based inference for studying trait-based community assembly and a solution
Source: PeerJ. 2017 Jan 12;5:e2885. doi: 10.7717/peerj.2885 (PMC5237366; doi:10.7717/peerj.2885)
Supplement: Data S1 — The zip contains three R-files. The file trait_env_Type_I_error_examples.R is the driver script, the other contain functions as explained in Article S2. [file peerj-05-2885-s005.zip]

Archive with 14 entries (13 files):
- CaseStudy/
- CaseStudy/aravo_environment.csv
- CaseStudy/aravo_species_names.csv
- CaseStudy/aravo_traits.csv
- CaseStudy/aravo_Y.csv
- CaseStudy/Case_study_Snow_melt_aravo_SLA.r
- CaseStudy/Case_study_Snow_melt_aravo_SLA.txt
- CaseStudy/Case_study_Snow_melt_aravo_Spread.r
- CaseStudy/Case_study_Snow_melt_aravo_Spread.txt
- CaseStudy/readme.txt
- generate_trait_env_community_data.r
- readme.txt
- te_test_functions.r
- trait_env_Type_I_error_examples.R
