# Supplementary material for: A critical issue in model-based inference for studying trait-based community assembly and a solution
Source: PeerJ. 2017 Jan 12;5:e2885. doi: 10.7717/peerj.2885 (PMC5237366; doi:10.7717/peerj.2885)
Supplement: Data S1 — The zip contains three R-files. The file trait_env_Type_I_error_examples.R is the driver script, the other contain functions as explained in Article S2. [file peerj-05-2885-s005.zip › CaseStudy/aravo_environment.csv]

	Aspect	Slope	Form	PhysD	ZoogD	Snow
AR07	7	2	1	50	no	140
AR71	1	35	3	40	no	140
AR26	5	0	3	20	no	140
AR54	9	30	3	80	no	140
AR60	9	5	1	80	no	140
AR70	1	30	3	40	no	140
AR22	5	10	3	70	no	160
AR25	6	12	2	15	no	140
AR27	9	2	1	65	no	140
AR28	1	5	3	60	no	150
AR72	5	20	4	10	some	140
AR01	9	30	3	30	no	140
AR23	5	10	3	20	some	140
AR08	8	20	3	60	some	160
AR12	9	5	3	40	no	150
AR13	9	7	2	70	no	140
AR61	8	15	4	10	no	150
AR49	5	2	1	65	no	150
AR50	5	0	1	40	no	160
AR52	3	5	1	70	no	150
AR29	2	7	3	50	no	160
AR30	2	10	3	50	no	150
AR51	5	0	1	70	no	150
AR05	9	10	4	20	high	150
AR53	6	30	4	40	high	160
AR06	8	20	3	40	high	160
AR16	8	7	3	20	high	150
AR56	6	10	3	80	high	160
AR75	8	7	3	20	high	150
AR69	8	30	2	30	high	160
AR15	8	20	4	20	high	150
AR63	7	2	1	40	high	160
AR74	7	10	3	60	high	160
AR64	5	0	5	10	some	170
AR65	5	0	5	0	high	160
AR66	5	0	5	5	some	170
AR67	5	0	5	5	high	180
AR68	5	0	5	0	some	170
AR11	9	2	4	15	some	160
AR32	8	10	5	20	some	160
AR02	9	15	4	15	some	170
AR10	9	5	1	45	some	160
AR31	8	20	3	40	some	170
AR39	8	15	2	20	some	180
AR40	8	15	4	10	some	180
AR57	3	20	1	30	some	160
AR58	3	25	4	20	some	160
AR62	9	15	3	30	some	170
AR24	5	0	5	20	no	200
AR37	5	0	5	30	no	210
AR38	5	0	5	0	no	210
AR03	9	5	5	20	no	190
AR14	8	10	4	5	no	170
AR19	5	0	5	10	no	190
AR20	5	0	5	0	no	180
AR36	9	2	5	10	no	200
AR42	5	0	5	0	no	180
AR44	5	0	5	0	no	190
AR34	7	5	3	20	no	190
AR35	7	2	3	30	some	190
AR46	5	0	5	20	no	200
AR47	6	15	3	25	some	190
AR48	5	10	4	25	no	180
AR41	5	0	1	50	some	180
AR43	5	0	1	50	no	190
AR45	5	0	1	40	no	200
AR21	5	17	2	20	some	170
AR73	5	2	1	30	some	160
AR04	5	0	1	35	some	180
AR09	8	2	1	40	some	160
AR17	5	10	2	40	some	180
AR18	5	0	1	20	some	180
AR33	9	2	1	70	some	170
AR55	7	15	1	30	some	160
AR59	3	10	2	25	some	160
