# Supplementary material for: A critical issue in model-based inference for studying trait-based community assembly and a solution
Source: PeerJ. 2017 Jan 12;5:e2885. doi: 10.7717/peerj.2885 (PMC5237366; doi:10.7717/peerj.2885)
Supplement: Data S1 — The zip contains three R-files. The file trait_env_Type_I_error_examples.R is the driver script, the other contain functions as explained in Article S2. [file peerj-05-2885-s005.zip › CaseStudy/aravo_species_names.csv]

abbreviation	full name
Agro.rupe	Agrostis rupestris All.
Alop.alpi	Alopecurus alpinus Vill.
Anth.nipp	Anthoxanthum odoratum L. subsp. nipponicum (Honda) Tzvelev
Heli.sede	Helictotrichon sedenense (DC.) Holub
Aven.vers	Avenula versicolor (Vill.) Lainz
Care.rosa	Carex curvula All. subsp. rosae Gilomen
Care.foet	Carex foetida All.
Care.parv	Carex parviflora Host
Care.rupe	Carex rupestris All.
Care.semp	Carex sempervirens Vill.
Fest.laev	Festuca laevigata Gaudin
Fest.quad	Festuca quadriflora Honckeny
Fest.viol	Festuca violacea Gaudin
Kobr.myos	Kobresia myosuroides (Vill.) Fiori
Luzu.lute	Luzula lutea (All.) DC.
Poa.alpi	Poa alpina L.
Poa.supi	Poa supina Schrader
Sesl.caer	Sesleria caerulea (L.) Ard.
Alch.pent	Alchemilla pentaphyllea L.
Alch.glau	Alchemilla glaucescens Wallr.
Alch.vulg	Alchemilla vulgaris L. gr.
Andr.brig	Androsace adfinis Biroli subsp. brigantiaca (Jordan & Fourr.) Kress
Ante.carp	Antennaria carpatica (Wahlenb.) Bluff & Fingerh.
Ante.dioi	Antennaria dioica (L.) Gaertner
Arni.mont	Arnica montana L.
Aste.alpi	Aster alpinus L.
Bart.alpi	Bartsia alpina L.
Camp.sche	Campanula scheuchzeri Vill.
Card.alpi	Cardamine bellidifolia L. subsp. alpina (Willd.) B.M.G. Jones
Cera.stri	Cerastium arvense L. subsp. strictum (Koch) Gremli
Cera.cera	Cerastium cerastoides (L.) Britton
Leuc.alpi	Leucanthemopsis alpina (L.) Heywood
Cirs.acau	Cirsium acaule Scop.
Drab.aizo	Draba aizoides L.
Drya.octo	Dryas octopetala L.
Erig.unif	Erigeron uniflorus L.
Gent.camp	Gentianella campestris (L.) Borner
Gent.acau	Gentiana acaulis L.
Gent.vern	Gentiana verna L.
Geum.mont	Geum montanum L.
Omal.supi	Omalotheca supina (L.) DC.
Andr.vita	Androsace vitaliana (L.) Lapeyr.
Hier.pili	Hieracium piliferum Hoppe gr.
Homo.alpi	Homogyne alpina (L.) Cass.
Leon.pyre	Leontodon pyrenaicus Gouan subsp. helveticus (Merat) Finch & P.D. Sell
Ligu.muto	Pachypleurum mutellinoides (Crantz) Vill.
Lloy.sero	Lloydia serotina (L.) Reichenb.
Minu.sedo	Minuartia sedoides (L.) Hiern
Minu.vern	Minuartia verna (L.) Hiern
Phyt.orbi	Phyteuma orbiculare L.
Plan.alpi	Plantago alpina L.
Poly.vivi	Polygonum viviparum L.
Pote.aure	Potentilla aurea L.
Pote.cran	Potentilla crantzii (Crantz) G. Beck ex Fritsch
Pote.gran	Potentilla grandiflora L.
Puls.vern	Pulsatilla vernalis (L.) Miller
Ranu.kuep	Ranunculus kuepferi Greuter & Burdet
Sagi.glab	Sagina glabra (Willd.) Fenzl
Sali.herb	Salix herbacea L.
Sali.reti	Salix reticulata L.
Sali.retu	Salix retusa L.
Sali.serp	Salix serpyllifolia Scop.
Saxi.pani	Saxifraga paniculata Miller
Sedu.alpe	Sedum alpestre Vill.
Semp.mont	Sempervivum montanum L.
Sene.inca	Senecio incanus L.
Sibb.proc	Sibbaldia procumbens L.
Sile.acau	Silene acaulis (L.) Jacq.
Thym.poly	Thymus polytrichus Borbas subsp. vallicola (H. Braun) Kerguelen
Vero.alpi	Veronica alpina L.
Vero.alli	Veronica allionii Vill.
Vero.bell	Veronica bellidioides L.
Myos.alpe	Myosotis alpestris F.W. Schmidt
Tara.alpi	Taraxacum alpinum Weber
Scab.luci	Scabiosa lucida Vill.
Anth.alpe	Anthyllis vulneraria L. subsp. alpestris (Kit.) Ascherson & Graebner
Oxyt.camp	Oxytropis campestris (L.) DC.
Oxyt.lapp	Oxytropis lapponica (Wahlenb.) Gay
Lotu.alpi	Lotus alpinus (DC.) Schleicher ex Ramond
Trif.alpi	Trifolium alpinum L.
Trif.badi	Trifolium badium Schreber
Trif.thal	Trifolium thalii Vill.
