# Supplementary material for: A critical issue in model-based inference for studying trait-based community assembly and a solution
Source: PeerJ. 2017 Jan 12;5:e2885. doi: 10.7717/peerj.2885 (PMC5237366; doi:10.7717/peerj.2885)
Supplement: Data S1 — The zip contains three R-files. The file trait_env_Type_I_error_examples.R is the driver script, the other contain functions as explained in Article S2. [file peerj-05-2885-s005.zip › CaseStudy/aravo_traits.csv]

	Height	Spread	Angle	Area	Thick	SLA	N_mass	Seed
Agro.rupe	6	10	80	60	0.12	8.1	218.7	0.08
Alop.alpi	5	20	20	190.9	0.2	15.1	203.85	0.21
Anth.nipp	15	5	50	280	0.08	18	219.6	0.54
Heli.sede	0	30	80	600	0.2	10.6	233.2	1.72
Aven.vers	12	30	60	420	0.14	12.5	156.25	1.17
Care.rosa	30	20	80	180	0.4	6.5	208.65	1.68
Care.foet	12	40	45	280	0.14	19	397.1	0.23
Care.parv	25	10	80	520	0.2	13.7	237.01	0.61
Care.rupe	9	5	70	75	0.2	8.8	181.28	0.64
Care.semp	20	20	50	600	0.2	11.5	182.85	0.83
Fest.laev	20	20	80	300	0.2	4.9	158.76	0.4
Fest.quad	9	15	80	60	0.15	10.2	176.46	0.28
Fest.viol	0	45	0	210	0.14	9.2	203.32	0.39
Kobr.myos	17	25	90	60	0.4	8.1	221.13	0.41
Luzu.lute	9	7	45	320.3	0.18	11.7	210.6	0.34
Poa.alpi	8	15	45	160	0.18	10.7	204.37	0.32
Poa.supi	5	25	15	45	0.08	33.6	403.2	0.24
Sesl.caer	15	20	80	480	0.2	11.1	165.39	0.5
Alch.pent	2	20	15	218.1	0.16	23.7	364.98	0.31
Alch.glau	3	20	0	617.7	0.1	17.8	158.42	0.32
Alch.vulg	5	50	10	1023.3	0.12	23.2	262.16	0.31
Andr.brig	1	2	80	22.1	0.36	10	102	1.57
Ante.carp	4	10	70	149.8	0.2	10.1	179.78	0.12
Ante.dioi	3	20	60	47.1	0.24	14.3	163.02	0.13
Arni.mont	0.5	10	0	627.5	0.28	13.8	140.76	1.62
Aste.alpi	2.5	25	45	183	0.2	14.6	274.48	1.02
Bart.alpi	10	5	20	102.1	0.2	13.5	217.35	0.21
Camp.sche	7	3	60	56.7	0.18	25	345	0.08
Card.alpi	1	2	40	35.3	0.26	25.6	463.36	0.03
Cera.stri	12	15	40	27	0.2	19	288.8	0.17
Cera.cera	0.5	40	10	15.7	0.16	25.1	379.01	0.06
Leuc.alpi	2	10	80	41.9	0.52	15	241.5	0.56
Cirs.acau	0	50	20	1700	0.5	17.3	330.43	2.72
Drab.aizo	1	10	70	4	0.1	16.6	250.66	0.19
Drya.octo	2.5	50	85	81.7	0.1	9.5	221.35	0.91
Erig.unif	3.5	10	50	97.9	0.3	15.8	251.22	0.19
Gent.camp	1	5	30	71.2	0.24	19.7	407.79	0.18
Gent.acau	1	10	10	305.6	0.3	11	170.5	0.36
Gent.vern	1	20	40	34.4	0.36	9.6	155.52	0.08
Geum.mont	5	10	15	852.6	0.2	11.3	223.74	1.67
Omal.supi	1.5	10	70	46.8	0.2	19.5	329.55	0.11
Andr.vita	1	50	60	6	0.4	12.5	228.75	4.36
Hier.pili	5	5	30	201.6	0.38	13.3	223.44	0.11
Homo.alpi	2.5	10	0	408.9	0.7	9	182.7	0.67
Leon.pyre	0.5	10	5	121.4	0.16	19	302.1	0.45
Ligu.muto	4	15	20	259.8	0.16	17.9	297.14	1.18
Lloy.sero	10	2	80	70	0.7	7.3	106.58	0.1
Minu.sedo	0.3	50	60	3	0.24	10.7	136.96	0.1
Minu.vern	5	10	70	5	0.22	15.3	276.93	0.14
Phyt.orbi	15	3	80	362.8	0.16	20	306	0.18
Plan.alpi	0.5	10	20	40	0.22	11.9	242.76	0.33
Poly.vivi	9	3	60	243.1	0.22	13.1	353.7	3.92
Pote.aure	3	20	15	264.5	0.1	17.5	253.75	0.24
Pote.cran	5	20	20	541	0.1	15.5	272.8	0.38
Pote.gran	5	10	50	417.3	0.12	12.5	253.75	0.26
Puls.vern	5	10	10	477.5	0.36	10.4	218.4	2.53
Ranu.kuep	7.5	20	45	215.7	0.2	16	294.4	1.55
Sagi.glab	0.5	30	75	2.5	0.2	15	387	0.01
Sali.herb	1	50	60	82.5	0.18	14.7	367.5	0.05
Sali.reti	0.5	100	30	341.5	0.26	10.3	283.25	0.03
Sali.retu	3	100	40	129.9	0.24	11.2	302.4	0.06
Sali.serp	0.5	100	20	14.6	0.12	9.3	224.13	0.07
Saxi.pani	1.5	10	75	46.2	0.7	5.1	101.49	0.04
Sedu.alpe	2.5	2	80	7.5	1.4	10.7	136.96	0.03
Semp.mont	3	4	45	220.7	1.36	4.9	92.61	0.01
Sene.inca	3	10	70	109.1	0.36	10.9	190.75	0.06
Sibb.proc	1.5	20	20	146.5	0.14	19.9	427.85	0.46
Sile.acau	1	50	70	13.3	0.26	10.6	163.24	0.4
Thym.poly	0.5	50	20	21.2	0.4	10.6	214.12	0.13
Vero.alpi	4	20	30	76.3	0.28	21.6	347.76	0.06
Vero.alli	1	20	40	124.2	0.24	9.7	173.63	0.11
Vero.bell	1.5	10	10	103.7	0.4	6.4	134.4	0.13
Myos.alpe	9	5	80	62.1	0.16	16.2	228.42	0.52
Tara.alpi	5	30	10	1220.6	0.1	35.6	430.76	0.08
Scab.luci	7	30	40	751.6	0.3	17.5	231	1.98
Anth.alpe	15	30	80	140.1	0.4	11.6	298.12	4.77
Oxyt.camp	12	25	70	281.9	0.3	14	382.2	1.76
Oxyt.lapp	2.5	25	20	281.9	0.24	14.1	355.32	1.53
Lotu.alpi	2	20	70	26	0.16	20	440	1.28
Trif.alpi	2	20	35	157.6	0.1	20.4	403.92	1.72
Trif.badi	8	20	20	431.4	0.16	16	342.4	1.23
Trif.thal	1	50	10	68.6	0.1	14	317.8	0.74
