# Supplementary material for: A critical issue in model-based inference for studying trait-based community assembly and a solution
Source: PeerJ. 2017 Jan 12;5:e2885. doi: 10.7717/peerj.2885 (PMC5237366; doi:10.7717/peerj.2885)
Supplement: Data S1 — The zip contains three R-files. The file trait_env_Type_I_error_examples.R is the driver script, the other contain functions as explained in Article S2. [file peerj-05-2885-s005.zip › CaseStudy/aravo_Y.csv]

	Agro.rupe	Alop.alpi	Anth.nipp	Heli.sede	Aven.vers	Care.rosa	Care.foet	Care.parv	Care.rupe	Care.semp	Fest.laev	Fest.quad	Fest.viol	Kobr.myos	Luzu.lute	Poa.alpi	Poa.supi	Sesl.caer	Alch.pent	Alch.glau	Alch.vulg	Andr.brig	Ante.carp	Ante.dioi	Arni.mont	Aste.alpi	Bart.alpi	Camp.sche	Card.alpi	Cera.stri	Cera.cera	Leuc.alpi	Cirs.acau	Drab.aizo	Drya.octo	Erig.unif	Gent.camp	Gent.acau	Gent.vern	Geum.mont	Omal.supi	Andr.vita	Hier.pili	Homo.alpi	Leon.pyre	Ligu.muto	Lloy.sero	Minu.sedo	Minu.vern
AR07	0	0	0	0	0	1	0	0	3	0	0	2	0	1	0	1	0	0	0	0	0	0	0	0	0	0	0	0	0	0	0	0	0	0	0	0	0	0	0	0	0	0	0	0	0	0	0	1	1
AR71	0	0	0	0	0	2	0	1	0	0	0	0	0	3	0	2	0	0	0	0	0	0	1	0	0	0	1	1	0	0	0	0	0	0	1	0	0	0	0	0	0	0	0	0	0	1	1	0	0
AR26	3	0	1	0	1	2	0	0	0	1	0	3	1	4	1	0	0	0	0	1	0	0	1	0	0	0	0	1	0	0	0	0	0	0	0	1	0	1	1	2	0	0	0	0	0	0	0	0	1
AR54	0	0	0	2	0	2	0	0	0	0	0	1	0	1	0	2	0	1	0	0	0	0	0	0	0	0	0	1	0	0	0	0	0	1	0	1	0	0	1	0	0	0	0	0	0	1	0	0	1
AR60	0	0	0	0	0	0	0	0	0	0	0	3	1	1	0	0	0	1	0	0	0	0	0	0	0	0	0	1	0	0	0	0	0	0	0	0	0	0	1	0	0	1	0	0	0	0	0	0	1
AR70	0	0	0	0	0	3	0	1	1	0	0	0	0	4	0	2	0	1	0	0	0	0	1	0	0	0	1	1	0	1	0	0	0	0	1	0	0	0	0	0	0	0	0	1	0	2	1	0	0
AR22	2	0	0	0	2	2	0	1	0	0	0	2	0	2	1	0	0	0	0	0	0	0	1	0	0	0	0	1	0	0	0	1	0	1	0	1	1	0	0	0	0	1	1	0	1	0	1	1	1
AR25	0	0	0	0	0	2	0	1	3	1	0	3	0	2	1	0	0	2	0	0	0	0	1	1	0	0	0	0	0	0	0	0	0	0	0	1	0	0	0	0	0	0	0	0	0	1	0	1	0
AR27	0	0	0	0	1	3	0	1	0	0	0	0	0	3	1	1	0	0	0	0	0	0	1	0	0	0	0	1	0	1	0	0	0	1	0	0	1	0	0	0	0	1	0	0	0	1	0	2	1
AR28	3	0	0	0	2	3	0	0	0	2	0	0	0	1	1	1	0	0	0	0	0	1	2	0	0	0	0	1	0	0	0	1	0	1	0	0	1	0	1	0	0	0	0	1	0	0	0	1	1
AR72	0	0	0	1	0	0	0	0	0	0	1	0	0	5	0	2	0	3	0	0	0	0	0	1	0	1	0	0	0	1	0	0	0	0	0	1	0	0	1	0	0	0	0	0	0	1	0	0	0
AR01	1	0	0	2	0	0	0	1	3	0	1	0	1	5	0	1	0	1	0	0	0	0	0	0	0	1	0	1	0	2	0	0	0	0	0	1	0	0	1	0	0	0	0	0	0	1	0	1	1
AR23	2	0	0	0	2	2	0	1	0	3	1	3	0	4	1	0	0	0	0	0	0	0	0	0	0	0	0	0	0	1	0	0	0	1	0	1	0	0	1	0	0	0	0	0	0	1	1	0	0
AR08	3	1	2	0	1	2	0	0	0	0	0	0	0	3	0	2	0	0	0	1	0	0	0	0	0	0	0	1	0	0	0	1	0	0	0	1	1	0	1	2	1	1	1	0	1	0	0	2	0
AR12	2	0	0	0	1	1	0	0	0	0	0	2	0	3	0	3	0	0	0	0	0	1	1	0	0	0	0	1	0	1	0	0	0	1	0	1	1	0	2	0	0	1	0	0	0	0	0	1	0
AR13	0	0	0	0	1	2	0	2	2	0	1	2	0	3	0	2	0	2	0	0	0	0	1	0	0	0	0	1	0	1	0	0	0	1	0	1	1	0	1	0	0	0	0	0	0	1	0	2	1
AR61	3	0	2	0	0	1	0	1	0	0	0	0	0	0	0	2	0	0	0	1	0	1	0	0	0	0	0	1	0	1	0	0	0	0	0	0	1	0	0	2	0	0	0	0	2	0	0	2	0
AR49	2	0	0	0	0	3	0	0	0	0	0	0	0	0	0	1	0	0	0	0	0	0	1	0	0	0	0	1	0	0	0	1	0	1	0	1	0	0	0	0	0	1	1	0	0	0	0	1	0
AR50	1	0	0	0	0	3	0	0	0	0	0	0	0	0	0	1	0	0	0	0	0	0	1	0	0	0	0	1	0	0	0	1	0	1	0	1	0	0	1	0	0	0	1	0	0	0	0	1	0
AR52	0	0	0	0	0	1	0	0	0	0	0	0	1	1	0	1	0	0	0	0	0	0	1	1	0	0	0	0	0	0	0	1	0	0	0	1	0	0	1	0	0	0	1	0	0	0	0	1	0
AR29	3	1	0	0	1	2	0	0	0	0	0	1	0	2	0	2	0	0	0	0	0	0	1	0	0	0	0	1	0	1	0	1	0	1	0	1	0	0	1	1	0	0	0	1	0	1	0	1	0
AR30	2	0	0	0	1	3	0	0	0	1	0	0	0	2	1	2	0	0	0	0	0	1	2	0	0	0	0	1	0	1	0	0	0	1	0	0	0	0	1	1	0	0	1	1	0	1	0	1	0
AR51	1	0	0	0	0	2	0	0	0	0	0	0	0	0	0	1	0	0	0	0	0	0	1	0	0	0	0	1	0	1	0	1	0	1	0	1	0	1	1	0	0	1	1	0	1	1	0	1	0
AR05	0	0	2	0	2	0	1	0	0	1	0	0	3	0	0	2	0	0	0	3	0	0	0	1	2	0	0	1	0	1	0	0	0	0	0	1	1	1	1	3	0	0	0	0	2	0	0	2	0
AR53	0	0	1	2	0	1	0	0	0	3	0	0	3	0	0	1	0	0	0	0	0	0	0	0	0	0	0	1	0	1	0	0	1	0	0	0	0	0	0	3	0	0	0	0	0	0	0	0	0
AR06	0	0	0	0	2	2	0	0	0	2	0	1	3	2	0	3	0	0	0	0	0	0	1	0	0	0	0	1	0	1	0	1	0	0	0	1	1	1	1	3	0	2	1	0	1	0	0	0	0
AR16	0	0	1	0	2	0	0	0	0	3	0	0	3	0	0	0	0	0	0	2	0	0	0	0	1	0	0	1	0	1	0	0	0	0	0	1	1	1	1	3	0	0	0	0	0	0	0	1	0
AR56	0	0	0	0	0	0	0	0	0	0	0	0	2	0	0	0	0	0	0	1	0	0	0	0	0	0	0	0	0	0	0	1	0	0	0	1	0	0	0	0	0	0	1	0	1	1	0	0	2
AR75	0	0	1	0	2	0	0	0	0	3	0	0	3	0	0	0	0	0	0	2	0	0	0	0	1	0	0	1	0	1	0	0	0	0	0	1	1	1	1	3	0	0	0	0	0	0	0	1	0
AR69	3	1	2	0	0	1	0	0	0	1	0	0	0	1	0	1	0	0	0	3	0	0	0	0	0	0	0	1	0	1	0	1	0	0	0	0	0	1	1	2	1	0	0	0	1	0	0	2	0
AR15	0	2	0	0	0	0	0	2	0	0	0	0	0	0	0	3	0	0	0	3	0	0	0	0	0	0	0	1	0	2	0	0	0	0	0	0	1	0	0	3	0	1	0	0	1	0	0	1	0
AR63	3	0	0	0	0	2	0	1	0	0	0	0	0	0	0	1	0	0	0	1	0	0	0	0	0	0	0	1	0	1	0	1	0	1	0	1	1	0	1	1	1	1	0	0	2	1	0	1	0
AR74	1	0	3	0	0	0	0	0	0	0	0	0	0	0	0	2	0	0	0	2	0	0	0	0	0	0	0	0	0	1	0	0	0	0	0	0	0	0	0	3	0	0	0	0	1	0	0	0	0
AR64	0	0	0	0	0	0	0	0	0	0	0	0	0	0	0	1	0	0	0	0	1	0	0	0	0	0	0	0	0	0	0	0	1	0	0	0	0	0	0	1	0	0	0	0	1	0	0	0	0
AR65	0	0	0	0	0	0	0	0	0	0	0	0	0	0	0	1	0	0	0	0	1	0	0	0	0	0	0	0	0	0	0	0	1	0	0	0	0	0	0	1	0	0	0	0	1	0	0	0	0
AR66	0	0	0	0	0	0	0	0	0	0	0	0	1	0	0	1	0	0	0	0	4	0	0	0	0	0	0	0	0	1	0	0	0	0	0	0	0	0	0	2	1	0	0	0	0	0	0	0	0
AR67	0	0	1	0	0	0	0	0	0	0	0	0	1	0	0	2	0	0	0	0	3	0	0	0	0	0	0	1	0	1	0	0	3	0	0	0	0	0	0	1	0	0	0	0	2	0	0	0	0
AR68	0	2	0	0	0	0	3	0	0	0	0	0	0	0	0	2	0	0	2	0	1	0	0	0	0	0	0	1	0	0	1	0	1	0	0	0	0	0	0	1	0	0	0	0	2	0	0	0	0
AR11	0	1	0	0	0	0	0	1	0	0	0	0	0	0	0	3	0	0	0	2	0	0	0	0	0	0	0	1	0	1	0	1	0	0	0	0	0	0	1	2	1	0	0	0	1	1	0	1	0
AR32	0	2	1	0	2	1	0	0	0	3	0	0	1	0	1	3	0	0	0	0	0	0	0	0	0	0	0	1	0	1	0	1	0	0	0	0	0	1	1	3	1	0	0	0	1	0	0	1	0
AR02	0	3	0	0	0	0	0	0	0	0	0	0	0	0	0	2	0	0	0	0	0	0	0	0	0	0	0	0	0	1	0	1	0	0	0	0	0	0	0	1	1	1	0	0	1	1	0	3	0
AR10	0	2	0	0	0	0	0	0	0	0	0	0	0	0	0	3	0	0	0	0	0	1	0	0	0	0	0	1	0	1	0	0	0	0	0	0	0	0	1	1	0	2	0	0	1	0	0	3	0
AR31	0	3	0	0	0	0	0	0	0	0	0	0	0	0	0	3	0	0	0	0	0	1	0	0	0	0	0	0	1	0	0	2	0	0	0	0	0	0	0	0	1	0	0	0	0	1	0	1	0
AR39	1	3	0	0	0	0	0	0	0	0	0	0	0	0	0	2	0	0	0	0	0	1	0	0	0	0	0	0	0	0	0	1	0	0	0	0	0	0	0	3	0	1	1	0	1	0	0	3	0
AR40	0	2	1	0	0	0	1	0	0	0	0	0	0	0	0	3	0	0	3	2	0	0	0	0	0	0	0	2	0	0	0	2	0	0	0	0	0	0	1	3	0	0	0	0	3	0	0	1	0
AR57	2	2	0	0	0	0	0	0	0	0	0	0	0	0	0	1	0	0	2	0	0	1	0	0	0	0	0	0	0	0	0	2	0	0	0	0	0	0	0	0	1	0	0	0	2	0	0	0	0
AR58	0	2	0	0	0	0	0	0	0	0	0	0	0	0	0	1	0	0	1	0	0	1	0	0	0	0	0	0	1	0	0	1	0	0	0	0	0	0	0	1	2	0	0	0	1	0	0	0	0
AR62	1	3	1	0	0	0	0	0	0	0	0	0	0	0	0	1	0	0	0	0	0	1	0	0	0	0	0	0	0	0	0	2	0	0	0	0	0	0	0	2	1	1	0	0	1	0	0	2	0
AR24	0	0	0	0	0	0	0	0	0	0	0	0	0	0	0	0	5	0	3	0	0	0	0	0	0	0	0	0	0	0	1	0	0	0	0	0	0	0	0	0	2	0	0	0	0	0	0	0	0
AR37	0	0	0	0	0	0	0	0	0	0	0	0	0	0	0	0	5	0	2	0	0	0	0	0	0	0	0	0	1	0	1	0	0	0	0	0	0	0	0	0	1	0	0	0	0	0	0	0	0
AR38	0	1	0	0	0	0	1	0	0	0	0	0	0	0	0	0	5	0	3	0	0	0	0	0	0	0	0	0	2	0	0	1	0	0	0	0	0	0	0	0	2	0	0	0	0	0	0	0	0
AR03	0	3	0	0	0	0	3	0	0	0	0	0	0	0	0	0	0	0	5	0	0	0	0	0	0	0	0	0	2	0	1	0	0	0	0	0	0	0	0	1	2	0	0	0	0	0	0	0	0
AR14	0	3	0	0	0	0	3	0	0	0	0	0	0	0	0	2	0	0	3	0	0	0	0	0	0	0	0	0	1	0	0	0	0	0	0	0	0	0	1	1	1	0	0	0	0	0	0	0	0
AR19	0	0	0	0	0	0	4	0	0	0	0	0	0	0	0	0	1	0	4	0	0	0	0	0	0	0	0	0	0	0	1	0	0	0	0	0	0	0	0	0	4	0	0	0	0	0	0	0	0
AR20	1	2	0	0	0	0	3	0	0	0	0	0	0	0	0	2	0	0	4	0	0	0	0	0	0	0	0	0	0	0	1	0	0	0	0	0	0	0	0	1	3	0	0	0	0	0	0	0	0
AR36	0	0	0	0	0	0	3	0	0	0	0	0	0	0	0	1	0	0	5	0	0	0	0	0	0	0	0	0	1	0	1	0	0	0	0	0	0	0	0	0	3	0	0	0	0	0	0	0	0
AR42	0	3	0	0	0	0	3	0	0	0	0	0	0	0	0	2	0	0	5	0	0	0	0	0	0	0	0	0	2	0	2	0	0	0	0	0	0	0	0	2	2	0	0	0	2	0	0	0	0
AR44	0	4	0	0	0	0	3	0	0	0	0	0	0	0	0	0	0	0	5	0	0	0	0	0	0	0	0	0	2	0	0	0	0	0	0	0	0	0	0	2	2	0	0	0	3	0	0	0	0
AR34	0	3	0	0	0	0	5	0	0	0	0	0	0	0	0	1	0	0	2	0	0	0	0	0	0	0	0	0	2	0	0	0	0	0	0	0	0	0	0	1	0	0	0	0	1	0	0	0	0
AR35	0	2	0	0	0	0	5	0	0	0	0	0	0	0	0	1	0	0	2	0	0	0	0	0	0	0	0	0	2	0	0	0	0	0	0	0	0	0	0	2	1	0	0	0	1	0	0	0	0
AR46	0	2	0	0	0	0	2	0	0	0	0	0	0	0	0	0	2	0	4	0	0	0	0	0	0	0	0	0	2	0	2	0	0	0	0	0	0	0	0	0	2	0	0	0	2	0	0	0	0
AR47	1	0	0	0	0	0	1	0	0	0	0	0	0	0	0	1	0	0	3	0	0	1	0	0	0	0	0	0	1	0	0	0	0	0	0	0	0	0	1	2	1	0	0	0	1	0	0	0	0
AR48	1	2	0	0	0	0	2	0	0	0	0	0	0	0	0	1	0	0	3	0	0	1	0	0	0	0	0	0	0	0	1	0	0	0	0	0	0	0	0	1	1	0	0	0	1	0	0	0	0
AR41	0	1	0	0	0	0	3	0	0	0	0	0	0	0	0	1	0	0	2	0	0	0	0	0	0	0	0	0	1	0	0	0	0	0	0	0	0	0	0	2	1	0	0	0	1	0	0	1	0
AR43	0	2	0	0	0	0	2	0	0	0	0	0	0	0	0	2	0	0	3	0	0	0	0	0	0	0	0	0	2	0	2	0	0	0	0	0	0	0	0	2	2	0	0	0	2	0	0	0	0
AR45	0	1	0	0	0	0	3	0	0	0	0	0	0	0	0	2	1	0	3	0	0	0	0	0	0	0	0	0	0	0	2	0	0	0	0	0	0	0	1	0	1	0	0	0	1	0	0	0	0
AR21	2	1	0	0	0	0	0	0	0	0	0	0	0	0	0	2	0	0	1	0	0	1	1	0	0	0	0	0	0	1	0	1	0	0	0	0	0	0	0	1	1	0	1	1	3	0	1	1	0
AR73	1	1	2	0	0	1	0	0	0	0	0	0	0	0	0	2	0	0	0	0	0	1	0	0	0	0	0	1	0	0	0	2	0	0	0	0	0	0	0	1	2	0	0	0	0	1	0	1	0
AR04	1	1	0	0	0	1	0	0	0	0	0	0	0	1	0	1	0	0	0	1	0	0	0	0	0	0	0	0	0	1	0	1	0	0	0	1	1	0	0	0	1	0	0	1	1	1	0	2	0
AR09	1	1	0	0	0	0	1	0	0	0	0	0	0	0	0	3	0	0	2	0	0	1	0	0	0	0	0	0	0	0	0	3	0	0	0	0	0	0	0	1	1	0	0	0	0	1	0	0	0
AR17	0	3	0	0	0	0	0	0	0	0	0	0	0	0	0	3	0	0	0	0	0	1	0	0	0	0	0	1	0	0	0	1	0	0	0	0	0	0	0	1	2	0	0	0	1	0	0	1	0
AR18	0	3	1	0	0	0	0	0	0	0	0	0	0	0	0	3	0	0	0	0	0	0	0	0	0	0	0	1	0	1	0	2	0	0	0	0	0	0	0	0	1	1	0	0	0	0	0	2	0
AR33	1	2	0	0	0	0	0	0	0	0	0	0	0	0	0	2	0	0	1	0	0	0	0	0	0	0	0	0	1	0	0	0	0	0	0	0	0	0	0	1	1	0	0	0	0	0	0	1	0
AR55	2	1	1	0	0	2	0	0	0	0	0	0	0	2	0	1	0	0	0	0	0	0	0	0	0	0	0	1	0	0	0	1	0	0	0	0	0	0	0	1	1	1	0	0	2	0	0	1	0
AR59	2	1	1	0	0	0	0	0	0	0	0	0	0	0	0	0	0	0	1	0	0	1	0	0	0	0	0	0	0	0	0	1	0	0	0	0	0	0	0	1	1	0	0	0	2	0	0	1	0
[truncated: 33 more columns]
