# Supplementary material for: A critical issue in model-based inference for studying trait-based community assembly and a solution
Source: PeerJ. 2017 Jan 12;5:e2885. doi: 10.7717/peerj.2885 (PMC5237366; doi:10.7717/peerj.2885)
Supplement: Data S1 — The zip contains three R-files. The file trait_env_Type_I_error_examples.R is the driver script, the other contain functions as explained in Article S2. [file peerj-05-2885-s005.zip › CaseStudy/Case_study_Snow_melt_aravo_SLA.txt]

R version 3.3.1 (2016-06-21) -- "Bug in Your Hair"
Copyright (C) 2016 The R Foundation for Statistical Computing
Platform: x86_64-w64-mingw32/x64 (64-bit)

R is free software and comes with ABSOLUTELY NO WARRANTY.
You are welcome to redistribute it under certain conditions.
Type 'license()' or 'licence()' for distribution details.

R is a collaborative project with many contributors.
Type 'contributors()' for more information and
'citation()' on how to cite R or R packages in publications.

Type 'demo()' for some demos, 'help()' for on-line help, or
'help.start()' for an HTML browser interface to help.
Type 'q()' to quit R.

> rm(list=ls(all=TRUE))
> library(mvabund)
> source("te_test_functions.r")
> # Abundance data (75 sites x 82 species)
> 
> 
> # Case study: aravo data set of Choler 2005 in ade4 -----------------------
> 
> library(ade4)

Attaching package: 'ade4'

The following object is masked _by_ '.GlobalEnv':

    fourthcorner

> data(aravo)
> Y <-      aravo$spe
> Traits <- aravo$traits
> Environment <-  aravo$env
> 
> # 
> # # Case study: aravo data set of Choler 2005 from csv files ----------------
> # Y <- read.csv("aravo_Y.csv")
> # Traits <- read.csv("aravo_traits.csv")
> # Environment <- read.csv("aravo_environment.csv")
> #
> 
> # log transform of Spread
> Traits$Spread = log(Traits$Spread)
> #
> 
> summary(Environment)
     Aspect          Slope       Form       PhysD        ZoogD   
 Min.   :1.000   Min.   : 0.00   1:19   Min.   : 0.00   no  :35  
 1st Qu.:5.000   1st Qu.: 0.00   2: 7   1st Qu.:20.00   some:28  
 Median :5.000   Median : 5.00   3:22   Median :30.00   high:12  
 Mean   :6.133   Mean   : 8.76   4:11   Mean   :32.07            
 3rd Qu.:8.000   3rd Qu.:15.00   5:16   3rd Qu.:42.50            
 Max.   :9.000   Max.   :35.00          Max.   :80.00            
      Snow      
 Min.   :140.0  
 1st Qu.:150.0  
 Median :160.0  
 Mean   :165.5  
 3rd Qu.:180.0  
 Max.   :210.0  
> summary(Traits)
     Height           Spread           Angle           Area       
 Min.   : 0.000   Min.   :0.6931   Min.   : 0.0   Min.   :   2.5  
 1st Qu.: 1.000   1st Qu.:2.3026   1st Qu.:20.0   1st Qu.:  49.5  
 Median : 3.000   Median :2.9957   Median :45.0   Median : 143.3  
 Mean   : 5.534   Mean   :2.7350   Mean   :45.3   Mean   : 240.3  
 3rd Qu.: 8.000   3rd Qu.:3.3556   3rd Qu.:70.0   3rd Qu.: 304.2  
 Max.   :30.000   Max.   :4.6052   Max.   :90.0   Max.   :1700.0  
     Thick            SLA            N_mass            Seed       
 Min.   :0.080   Min.   : 4.90   Min.   : 92.61   Min.   :0.0100  
 1st Qu.:0.160   1st Qu.:10.60   1st Qu.:182.74   1st Qu.:0.1125  
 Median :0.200   Median :13.60   Median :232.10   Median :0.3200  
 Mean   :0.267   Mean   :14.35   Mean   :254.03   Mean   :0.6984  
 3rd Qu.:0.300   3rd Qu.:17.50   3rd Qu.:314.85   3rd Qu.:0.8900  
 Max.   :1.400   Max.   :35.60   Max.   :463.36   Max.   :4.7700  
> round(cor(Traits[,c("Spread","SLA")]),2)
       Spread  SLA
Spread   1.00 0.02
SLA      0.02 1.00
> 
> # 
> # # Check on mean-variance relation via residual plot (Fig S1.pdf of the paper) ----------
> # 
> # 
> # obj <- make_obj_for_traitenv(Y, E=Environment[,"Snow"], T = matrix(1,nrow= nrow(Traits),ncol=1))
> # XYZ <- expand4glm(obj) # ET1 is the product of Snow and trait which is a ones vector in this case
> # names(XYZ)[4]= "Snow"  # rename ET1 to Snow
> # ftE <- manyglm(y~site+species+ species:Snow, data = XYZ, family= "negative.binomial", theta.method = "Chi2")
> # plot(ftE)
> # 
> 
> #  SLA-Snow association ------------------------------
> 
> nrepet <- 39 # was 999 in the paper
> obj <- make_obj_for_traitenv(Y, E=Environment[,"Snow"], T = Traits[,"SLA"])
> L = obj$L; E = obj$E; T = obj$T
> 
> 
> # anova.traitglm test (site-based bootstrap using negative binomial likelihood) -----------------------------------
> # WARNING takes long to run
> mod0 <- traitglm(L,E,T, formula = ~1, family= "negative.binomial", method="manyglm", composition="TRUE")
> mod <- traitglm(L,E,T, family= "negative.binomial", method="manyglm", composition="TRUE")
> an_Spread_Snow <- anova.traitglm(mod0, mod, nBoot=nrepet)
Using block resampling... 
Resampling begins for test 1.
	Resampling run 0 finished. Time elapsed: 0.31 minutes...
Time elapsed: 0 hr 12 min 2 sec
> 
> # sites, species, max r/c tests (site- / species- / max r/c based permutation using poisson likelihood -----------------------------------
> 
> res_glm_pmax <- pmax_PermutationTest(obj, trait_env_glm_LR, family_ = poisson, nrepet = nrepet)
> res_glm_pmax
         test_stat  prow  pcol  pmax
glmRCmax  487.7399 0.025 0.025 0.025
> 
> # sites, species, max r/c tests (site- / species- / max r/c based permutation using squared fourth corner instead of Poisson likelihood -----------------------------------
> 
> res_4th_pmax <- pmax_PermutationTest(obj, fourthcorner, nrepet = nrepet, withglm = FALSE)
> res_4th_pmax
     test_stat  prow  pcol  pmax
[1,] 0.2315359 0.025 0.025 0.025
> 
> #  sites test using ade4:fourthcorner -----------------------------------
> library(ade4)
> fourth_ade4_sites <- ade4::fourthcorner(as.data.frame(obj$E),as.data.frame(obj$L),as.data.frame(obj$T), modeltype = 2, nrepet = nrepet)
> fourth_ade4_sites
Fourth-corner Statistics
------------------------
Permutation method  2  ( 39  permutations)

Adjustment method for multiple comparisons:   holm 
call:  ade4::fourthcorner(tabR = as.data.frame(obj$E), tabL = as.data.frame(obj$L),      tabQ = as.data.frame(obj$T), modeltype = 2, nrepet = nrepet) 

---

     Test Stat       Obs Std.Obs     Alter Pvalue Pvalue.adj  
1 E1 / T1    r 0.4811818 9.22178 two-sided  0.025      0.025 *

---
Signif. codes:  0 '***' 0.001 '**' 0.01 '*' 0.05 '.' 0.1 ' ' 1 
> 
> #  species test using ade4:fourthcorner -----------------------------------
> fourth_ade4_species <- ade4::fourthcorner(as.data.frame(obj$E),as.data.frame(obj$L),as.data.frame(obj$T), modeltype = 4, nrepet = nrepet)
> fourth_ade4_species
Fourth-corner Statistics
------------------------
Permutation method  4  ( 39  permutations)

Adjustment method for multiple comparisons:   holm 
call:  ade4::fourthcorner(tabR = as.data.frame(obj$E), tabL = as.data.frame(obj$L),      tabQ = as.data.frame(obj$T), modeltype = 4, nrepet = nrepet) 

---

     Test Stat       Obs  Std.Obs     Alter Pvalue Pvalue.adj  
1 E1 / T1    r 0.4811818 5.124561 two-sided  0.025      0.025 *

---
Signif. codes:  0 '***' 0.001 '**' 0.01 '*' 0.05 '.' 0.1 ' ' 1 
> 
> #  max r/c test using ade4:fourthcorner -----------------------------------
> #  default modeltype = 6 (this is the max r/c test using squared fourthcorner correlation)
> fourth_ade4_max_rc <- ade4::fourthcorner(as.data.frame(obj$E),as.data.frame(obj$L),as.data.frame(obj$T), nrepet = nrepet)
> fourth_ade4_max_rc
Fourth-corner Statistics
------------------------
Permutation method  Comb. 2 and 4  ( 39  permutations)

Adjustment method for multiple comparisons:   holm 
call:  ade4::fourthcorner(tabR = as.data.frame(obj$E), tabL = as.data.frame(obj$L),      tabQ = as.data.frame(obj$T), nrepet = nrepet) 

---

     Test Stat       Obs  Std.Obs     Alter Pvalue Pvalue.adj  
1 E1 / T1    r 0.4811818 8.325428 two-sided  0.025      0.025 *

---
Signif. codes:  0 '***' 0.001 '**' 0.01 '*' 0.05 '.' 0.1 ' ' 1 
> 
> proc.time()
   user  system elapsed 
1366.36   76.39 1444.97 
