# Supplementary material for: A critical issue in model-based inference for studying trait-based community assembly and a solution
Source: PeerJ. 2017 Jan 12;5:e2885. doi: 10.7717/peerj.2885 (PMC5237366; doi:10.7717/peerj.2885)
Supplement: Data S1 — The zip contains three R-files. The file trait_env_Type_I_error_examples.R is the driver script, the other contain functions as explained in Article S2. [file peerj-05-2885-s005.zip › CaseStudy/Case_study_Snow_melt_aravo_Spread.txt]

R version 3.3.1 (2016-06-21) -- "Bug in Your Hair"
Copyright (C) 2016 The R Foundation for Statistical Computing
Platform: x86_64-w64-mingw32/x64 (64-bit)

R is free software and comes with ABSOLUTELY NO WARRANTY.
You are welcome to redistribute it under certain conditions.
Type 'license()' or 'licence()' for distribution details.

R is a collaborative project with many contributors.
Type 'contributors()' for more information and
'citation()' on how to cite R or R packages in publications.

Type 'demo()' for some demos, 'help()' for on-line help, or
'help.start()' for an HTML browser interface to help.
Type 'q()' to quit R.

> rm(list=ls(all=TRUE))
> library(mvabund)
> source("te_test_functions.r")
> # Abundance data (75 sites x 82 species)
> 
> 
> # Case study: aravo data set of Choler 2005 in ade4 -----------------------
> 
> library(ade4)

Attaching package: 'ade4'

The following object is masked _by_ '.GlobalEnv':

    fourthcorner

> data(aravo)
> Y <-      aravo$spe
> Traits <- aravo$traits
> Environment <-  aravo$env
> 
> # 
> # # Case study: aravo data set of Choler 2005 from csv files ----------------
> # Y <- read.csv("aravo_Y.csv")
> # Traits <- read.csv("aravo_traits.csv")
> # Environment <- read.csv("aravo_environment.csv")
> #
> 
> # log transform of Spread
> Traits$Spread = log(Traits$Spread)
> #
> 
> summary(Environment)
     Aspect          Slope       Form       PhysD        ZoogD   
 Min.   :1.000   Min.   : 0.00   1:19   Min.   : 0.00   no  :35  
 1st Qu.:5.000   1st Qu.: 0.00   2: 7   1st Qu.:20.00   some:28  
 Median :5.000   Median : 5.00   3:22   Median :30.00   high:12  
 Mean   :6.133   Mean   : 8.76   4:11   Mean   :32.07            
 3rd Qu.:8.000   3rd Qu.:15.00   5:16   3rd Qu.:42.50            
 Max.   :9.000   Max.   :35.00          Max.   :80.00            
      Snow      
 Min.   :140.0  
 1st Qu.:150.0  
 Median :160.0  
 Mean   :165.5  
 3rd Qu.:180.0  
 Max.   :210.0  
> summary(Traits)
     Height           Spread           Angle           Area       
 Min.   : 0.000   Min.   :0.6931   Min.   : 0.0   Min.   :   2.5  
 1st Qu.: 1.000   1st Qu.:2.3026   1st Qu.:20.0   1st Qu.:  49.5  
 Median : 3.000   Median :2.9957   Median :45.0   Median : 143.3  
 Mean   : 5.534   Mean   :2.7350   Mean   :45.3   Mean   : 240.3  
 3rd Qu.: 8.000   3rd Qu.:3.3556   3rd Qu.:70.0   3rd Qu.: 304.2  
 Max.   :30.000   Max.   :4.6052   Max.   :90.0   Max.   :1700.0  
     Thick            SLA            N_mass            Seed       
 Min.   :0.080   Min.   : 4.90   Min.   : 92.61   Min.   :0.0100  
 1st Qu.:0.160   1st Qu.:10.60   1st Qu.:182.74   1st Qu.:0.1125  
 Median :0.200   Median :13.60   Median :232.10   Median :0.3200  
 Mean   :0.267   Mean   :14.35   Mean   :254.03   Mean   :0.6984  
 3rd Qu.:0.300   3rd Qu.:17.50   3rd Qu.:314.85   3rd Qu.:0.8900  
 Max.   :1.400   Max.   :35.60   Max.   :463.36   Max.   :4.7700  
> round(cor(Traits[,c("Spread","SLA")]),2)
       Spread  SLA
Spread   1.00 0.02
SLA      0.02 1.00
> 
> 
> # Check on mean-variance relation via residual plot (Fig S1.pdf of the paper) ----------
> 
> 
> obj <- make_obj_for_traitenv(Y, E=Environment[,"Snow"], T = matrix(1,nrow= nrow(Traits),ncol=1))
> XYZ <- expand4glm(obj) # ET1 is the product of Snow and trait which is a ones vector in this case
> names(XYZ)[4]= "Snow"  # rename ET1 to Snow
> ftE <- manyglm(y~site+species+ species:Snow, data = XYZ, family= "negative.binomial", theta.method = "Chi2")
> plot(ftE)
> 
> 
> #  Spread-Snow association ------------------------------
> 
> nrepet <- 39 # was 999 in the paper
> obj <- make_obj_for_traitenv(Y, E=Environment[,"Snow"], T = Traits[,"Spread"])
> L = obj$L; E = obj$E; T = obj$T
> 
> 
> # anova.traitglm test (site-based bootstrap using negative binomial likelihood) -----------------------------------
> # WARNING takes long to run
> mod0 <- traitglm(L,E,T, formula = ~1, family= "negative.binomial", method="manyglm", composition="TRUE")
> mod <- traitglm(L,E,T, family= "negative.binomial", method="manyglm", composition="TRUE")
> an_Spread_Snow <- anova.traitglm(mod0, mod, nBoot=nrepet)
Using block resampling... 
Resampling begins for test 1.
	Resampling run 0 finished. Time elapsed: 0.29 minutes...
Time elapsed: 0 hr 11 min 22 sec
> 
> # sites, species, max r/c tests (site- / species- / max r/c based permutation using poisson likelihood -----------------------------------
> 
> res_glm_pmax <- pmax_PermutationTest(obj, trait_env_glm_LR, family_ = poisson, nrepet = nrepet)
> res_glm_pmax
         test_stat  prow pcol pmax
glmRCmax  17.52272 0.025 0.35 0.35
> 
> # sites, species, max r/c tests (site- / species- / max r/c based permutation using squared fourth corner instead of Poisson likelihood -----------------------------------
> 
> res_4th_pmax <- pmax_PermutationTest(obj, fourthcorner, nrepet = nrepet, withglm = FALSE)
> res_4th_pmax
       test_stat  prow pcol pmax
[1,] 0.008904291 0.025  0.3  0.3
> 
> #  sites test using ade4:fourthcorner -----------------------------------
> library(ade4)
> fourth_ade4_sites <- ade4::fourthcorner(as.data.frame(obj$E),as.data.frame(obj$L),as.data.frame(obj$T), modeltype = 2, nrepet = nrepet)
> fourth_ade4_sites
Fourth-corner Statistics
------------------------
Permutation method  2  ( 39  permutations)

Adjustment method for multiple comparisons:   holm 
call:  ade4::fourthcorner(tabR = as.data.frame(obj$E), tabL = as.data.frame(obj$L),      tabQ = as.data.frame(obj$T), modeltype = 2, nrepet = nrepet) 

---

     Test Stat        Obs  Std.Obs     Alter Pvalue Pvalue.adj  
1 E1 / T1    r 0.09436255 4.595447 two-sided  0.025      0.025 *

---
Signif. codes:  0 '***' 0.001 '**' 0.01 '*' 0.05 '.' 0.1 ' ' 1 
> 
> #  species test using ade4:fourthcorner -----------------------------------
> fourth_ade4_species <- ade4::fourthcorner(as.data.frame(obj$E),as.data.frame(obj$L),as.data.frame(obj$T), modeltype = 4, nrepet = nrepet)
> fourth_ade4_species
Fourth-corner Statistics
------------------------
Permutation method  4  ( 39  permutations)

Adjustment method for multiple comparisons:   holm 
call:  ade4::fourthcorner(tabR = as.data.frame(obj$E), tabL = as.data.frame(obj$L),      tabQ = as.data.frame(obj$T), modeltype = 4, nrepet = nrepet) 

---

     Test Stat        Obs   Std.Obs     Alter Pvalue Pvalue.adj  
1 E1 / T1    r 0.09436255 0.6516631 two-sided  0.525      0.525  

---
Signif. codes:  0 '***' 0.001 '**' 0.01 '*' 0.05 '.' 0.1 ' ' 1 
> 
> #  max r/c test using ade4:fourthcorner -----------------------------------
> #  default modeltype = 6 (this is the max r/c test using squared fourthcorner correlation)
> fourth_ade4_max_rc <- ade4::fourthcorner(as.data.frame(obj$E),as.data.frame(obj$L),as.data.frame(obj$T), nrepet = nrepet)
> fourth_ade4_max_rc
Fourth-corner Statistics
------------------------
Permutation method  Comb. 2 and 4  ( 39  permutations)

Adjustment method for multiple comparisons:   holm 
call:  ade4::fourthcorner(tabR = as.data.frame(obj$E), tabL = as.data.frame(obj$L),      tabQ = as.data.frame(obj$T), nrepet = nrepet) 

---

     Test Stat        Obs  Std.Obs     Alter Pvalue Pvalue.adj  
1 E1 / T1    r 0.09436255 1.054014 two-sided    0.3        0.3  

---
Signif. codes:  0 '***' 0.001 '**' 0.01 '*' 0.05 '.' 0.1 ' ' 1 
> 
> #  predictive modelling using lasso with site-based cross-validation -----------------------------------
> 
> ft1 <- traitglm(L,E,T, family= "negative.binomial", method = "cv.glm1path", plot=TRUE, composition=TRUE)
Warning messages:
1: In glm1(y, X, penalty * max.score, family = family, b.init = b.init,  :
  non-convergence!!!
2: In glm1(y, X, penalty.i, family = family, b.init = b.old, phi.init = phi.old,  :
  non-convergence!!!
3: In glm1(y, X, penalty * max.score, family = family, b.init = b.init,  :
  non-convergence!!!
4: In glm1(y, X, penalty.i, family = family, b.init = b.old, phi.init = phi.old,  :
  non-convergence!!!
> ft1$coefficients
                         sppAgro.rupe       sppAlch.glau       sppAlch.pent 
     -1.4416043138       0.1044065397       0.0213074806       0.1631963564 
      sppAlch.vulg       sppAlop.alpi       sppAndr.brig       sppAndr.vita 
      0.0000000000       0.1582696914       0.0000000000       0.0000000000 
      sppAnte.carp       sppAnte.dioi       sppAnth.alpe       sppAnth.nipp 
      0.0000000000      -0.0632814253      -0.0846226601       0.0035390794 
      sppArni.mont       sppAste.alpi       sppAven.vers       sppBart.alpi 
     -0.0724881519      -0.0882680422       0.0168801606      -0.1052524594 
      sppCamp.sche       sppCard.alpi       sppCare.foet       sppCare.parv 
      0.0583659325       0.0157378182       0.1316009205       0.0000000000 
      sppCare.rosa       sppCare.rupe       sppCare.semp       sppCera.cera 
      0.1143083660      -0.0045010606       0.0148641011       0.0000000000 
      sppCera.stri       sppCirs.acau       sppDrab.aizo       sppDrya.octo 
      0.0453715176      -0.0086768621       0.0000000000      -0.0725455165 
      sppErig.unif       sppFest.laev       sppFest.quad       sppFest.viol 
      0.0000000000      -0.0631137447       0.0061288226       0.0331878609 
      sppGent.acau       sppGent.camp       sppGent.vern       sppGeum.mont 
     -0.0312052176       0.0000000000       0.0409973867       0.1551324858 
      sppHeli.sede       sppHier.pili       sppHomo.alpi       sppKobr.myos 
     -0.0223635649      -0.0102181611      -0.0486991197       0.1246564503 
      sppLeon.pyre       sppLeuc.alpi       sppLigu.muto       sppLloy.sero 
      0.1179297232       0.0680567893       0.0000000000      -0.0613636146 
      sppLotu.alpi       sppLuzu.lute       sppMinu.sedo       sppMinu.vern 
      0.0000000000      -0.0333634010       0.1386015731      -0.0061566469 
      sppMyos.alpe       sppOmal.supi       sppOxyt.camp       sppOxyt.lapp 
      0.0000000000       0.1167835481      -0.0468014882      -0.0354473046 
      sppPhyt.orbi       sppPlan.alpi        sppPoa.alpi        sppPoa.supi 
     -0.1044497009       0.1500976324       0.1924346748       0.0000000000 
      sppPoly.vivi       sppPote.aure       sppPote.cran       sppPote.gran 
      0.0768097050       0.1409043983       0.0000000000      -0.0595483579 
      sppPuls.vern       sppRanu.kuep       sppSagi.glab       sppSali.herb 
      0.0000000000       0.0590312274       0.0806864625       0.1656086566 
      sppSali.reti       sppSali.retu       sppSali.serp       sppSaxi.pani 
     -0.0360560163      -0.0223046404      -0.0360560163      -0.0068400222 
      sppScab.luci       sppSedu.alpe       sppSemp.mont       sppSene.inca 
     -0.0846544865       0.0031235630       0.0000000000      -0.0125954830 
      sppSesl.caer       sppSibb.proc       sppSile.acau       sppTara.alpi 
      0.0000000000       0.1321309217       0.0000000000       0.0000000000 
      sppThym.poly       sppTrif.alpi       sppTrif.badi       sppTrif.thal 
     -0.0573777065       0.0000000000      -0.0923691080      -0.0306718949 
      sppVero.alli       sppVero.alpi       sppVero.bell           siteAR01 
     -0.0765922515       0.0000000000       0.0755316151       0.0000000000 
          siteAR02           siteAR03           siteAR04           siteAR05 
      0.0000000000       0.0000000000       0.0125690832       0.0260108453 
          siteAR06           siteAR07           siteAR08           siteAR09 
      0.0447707309      -0.0336149336       0.0172500824       0.0000000000 
          siteAR10           siteAR11           siteAR12           siteAR13 
      0.0000000000       0.0000000000       0.0000000000       0.0000000000 
          siteAR14           siteAR15           siteAR16           siteAR17 
      0.0000000000       0.0000000000       0.0000000000       0.0000000000 
          siteAR18           siteAR19           siteAR20           siteAR21 
      0.0000000000      -0.0047926810       0.0000000000       0.0000000000 
          siteAR22           siteAR23           siteAR24           siteAR25 
      0.0090809894       0.0000000000      -0.0086833831       0.0000000000 
          siteAR26           siteAR27           siteAR28           siteAR29 
      0.0103126526       0.0000000000       0.0000000000       0.0063639154 
          siteAR30           siteAR31           siteAR32           siteAR33 
      0.0000000000       0.0000000000       0.0224870078      -0.0195608344 
          siteAR34           siteAR35           siteAR36           siteAR37 
      0.0000000000       0.0000000000       0.0000000000      -0.0081420490 
          siteAR38           siteAR39           siteAR40           siteAR41 
      0.0000000000       0.0000000000       0.0230544856       0.0000000000 
          siteAR42           siteAR43           siteAR44           siteAR45 
      0.0000000000       0.0000000000       0.0000000000       0.0000000000 
          siteAR46           siteAR47           siteAR48           siteAR49 
      0.0000000000       0.0000000000       0.0000000000       0.0000000000 
          siteAR50           siteAR51           siteAR52           siteAR53 
      0.0000000000       0.0000000000       0.0000000000       0.0000000000 
          siteAR54           siteAR55           siteAR56           siteAR57 
      0.0000000000       0.0000000000      -0.0222079258       0.0000000000 
          siteAR58           siteAR59           siteAR60           siteAR61 
     -0.0023734942       0.0000000000      -0.0436141366       0.0000000000 
          siteAR62           siteAR63           siteAR64           siteAR65 
      0.0000000000       0.0007497423      -0.0765359527      -0.0949725766 
          siteAR66           siteAR67           siteAR68           siteAR69 
     -0.0184186034       0.0000000000       0.0000000000       0.0280975285 
          siteAR70           siteAR71           siteAR72           siteAR73 
      0.0000000000       0.0000000000       0.0000000000       0.0000000000 
          siteAR74           siteAR75                 E1 X.squ...degs....2. 
     -0.0247847444       0.0000000000      -0.1123852904       0.0000000000 
                T1 X.squ...degs....2.              E1:T1 
     -0.0950292833      -0.0551752594       0.0666467771 
> print(ft1$fourth.corner)
           E1
T1 0.06664678
> # try also with composition is FALSE
> ft2 <- traitglm(L,E,T, family= "negative.binomial", method = "cv.glm1path", plot=TRUE, composition=FALSE)
Warning messages:
1: In glm1(y, X, penalty.i, family = family, b.init = b.old, phi.init = phi.old,  :
  non-convergence!!!
2: In glm1(y, X, penalty.i, family = family, b.init = b.old, phi.init = phi.old,  :
  non-convergence!!!
> ft2$coefficients
                         sppAgro.rupe       sppAlch.glau       sppAlch.pent 
     -1.4280501576       0.1044193731       0.0220112550       0.1626929768 
      sppAlch.vulg       sppAlop.alpi       sppAndr.brig       sppAndr.vita 
      0.0000000000       0.1582742773       0.0000000000       0.0000000000 
      sppAnte.carp       sppAnte.dioi       sppAnth.alpe       sppAnth.nipp 
      0.0000000000      -0.0627657508      -0.0841235000       0.0036109122 
      sppArni.mont       sppAste.alpi       sppAven.vers       sppBart.alpi 
     -0.0718948909      -0.0878825579       0.0182895443      -0.1052583662 
      sppCamp.sche       sppCard.alpi       sppCare.foet       sppCare.parv 
      0.0585179051       0.0152582604       0.1316588389       0.0000000000 
      sppCare.rosa       sppCare.rupe       sppCare.semp       sppCera.cera 
      0.1146329766      -0.0056871720       0.0158758902       0.0000000000 
      sppCera.stri       sppCirs.acau       sppDrab.aizo       sppDrya.octo 
      0.0451655166      -0.0089656805       0.0000000000      -0.0716524573 
      sppErig.unif       sppFest.laev       sppFest.quad       sppFest.viol 
      0.0000000000      -0.0628954491       0.0043645432       0.0342254629 
      sppGent.acau       sppGent.camp       sppGent.vern       sppGeum.mont 
     -0.0298780610       0.0000000000       0.0412396786       0.1551615210 
      sppHeli.sede       sppHier.pili       sppHomo.alpi       sppKobr.myos 
     -0.0219450617      -0.0097487335      -0.0485165859       0.1248335557 
      sppLeon.pyre       sppLeuc.alpi       sppLigu.muto       sppLloy.sero 
      0.1174388252       0.0682517012       0.0000000000      -0.0610504060 
      sppLotu.alpi       sppLuzu.lute       sppMinu.sedo       sppMinu.vern 
      0.0000000000      -0.0330602528       0.1394855373      -0.0071525596 
      sppMyos.alpe       sppOmal.supi       sppOxyt.camp       sppOxyt.lapp 
      0.0000000000       0.1160508042      -0.0466758137      -0.0358224356 
      sppPhyt.orbi       sppPlan.alpi        sppPoa.alpi        sppPoa.supi 
     -0.1043127653       0.1502653565       0.1920103160       0.0000000000 
      sppPoly.vivi       sppPote.aure       sppPote.cran       sppPote.gran 
      0.0766002211       0.1416896413       0.0000000000      -0.0595338278 
      sppPuls.vern       sppRanu.kuep       sppSagi.glab       sppSali.herb 
      0.0000000000       0.0596854507       0.0801273105       0.1656678921 
      sppSali.reti       sppSali.retu       sppSali.serp       sppSaxi.pani 
     -0.0344653410      -0.0207283697      -0.0344653410      -0.0076930818 
      sppScab.luci       sppSedu.alpe       sppSemp.mont       sppSene.inca 
     -0.0840336830       0.0029758653       0.0009832425      -0.0125030689 
      sppSesl.caer       sppSibb.proc       sppSile.acau       sppTara.alpi 
      0.0000000000       0.1322012394       0.0000000000       0.0000000000 
      sppThym.poly       sppTrif.alpi       sppTrif.badi       sppTrif.thal 
     -0.0559918498       0.0000000000      -0.0917903634      -0.0300742945 
      sppVero.alli       sppVero.alpi       sppVero.bell                 E1 
     -0.0761397701       0.0000000000       0.0762066238      -0.1134540140 
X.squ...degs....2.                 T1 X.squ...degs....2.              E1:T1 
      0.0000000000      -0.0977150371      -0.0571337696       0.0645546182 
> print(ft2$fourth.corner)
           E1
T1 0.06455462
> 
> 
> 
> # predictive modelling using lasso with species-based cross-validation -----------------------------------
> 
> ft1Transpose <- traitglm(t(L),T,E, family= "negative.binomial", method = "cv.glm1path", plot=TRUE, composition=TRUE)
Warning messages:
1: In glm1(y, X, penalty * max.score, family = family, b.init = b.init,  :
  non-convergence!!!
2: In glm1(y, X, penalty.i, family = family, b.init = b.old, phi.init = phi.old,  :
  non-convergence!!!
3: In glm1(y, X, penalty.i, family = family, b.init = b.old, phi.init = phi.old,  :
  non-convergence!!!
4: In glm1(y, X, penalty * max.score, family = family, b.init = b.init,  :
  non-convergence!!!
5: In glm1(y, X, penalty.i, family = family, b.init = b.old, phi.init = phi.old,  :
  non-convergence!!!
6: In glm1(y, X, penalty * max.score, family = family, b.init = b.init,  :
  non-convergence!!!
7: In glm1(y, X, penalty.i, family = family, b.init = b.old, phi.init = phi.old,  :
  non-convergence!!!
8: In glm1(y, X, penalty.i, family = family, b.init = b.old, phi.init = phi.old,  :
  non-convergence!!!
9: In glm1(y, X, penalty * max.score, family = family, b.init = b.init,  :
  non-convergence!!!
10: In glm1(y, X, penalty.i, family = family, b.init = b.old, phi.init = phi.old,  :
  non-convergence!!!
> ft1Transpose$coefficients
                              sppAR01            sppAR02            sppAR03 
         -1.153249           0.000000           0.000000           0.000000 
           sppAR04            sppAR05            sppAR06            sppAR07 
          0.000000           0.000000           0.000000           0.000000 
           sppAR08            sppAR09            sppAR10            sppAR11 
          0.000000           0.000000           0.000000           0.000000 
           sppAR12            sppAR13            sppAR14            sppAR15 
          0.000000           0.000000           0.000000           0.000000 
           sppAR16            sppAR17            sppAR18            sppAR19 
          0.000000           0.000000           0.000000           0.000000 
           sppAR20            sppAR21            sppAR22            sppAR23 
          0.000000           0.000000           0.000000           0.000000 
           sppAR24            sppAR25            sppAR26            sppAR27 
          0.000000           0.000000           0.000000           0.000000 
           sppAR28            sppAR29            sppAR30            sppAR31 
          0.000000           0.000000           0.000000           0.000000 
           sppAR32            sppAR33            sppAR34            sppAR35 
          0.000000           0.000000           0.000000           0.000000 
           sppAR36            sppAR37            sppAR38            sppAR39 
          0.000000           0.000000           0.000000           0.000000 
           sppAR40            sppAR41            sppAR42            sppAR43 
          0.000000           0.000000           0.000000           0.000000 
           sppAR44            sppAR45            sppAR46            sppAR47 
          0.000000           0.000000           0.000000           0.000000 
           sppAR48            sppAR49            sppAR50            sppAR51 
          0.000000           0.000000           0.000000           0.000000 
           sppAR52            sppAR53            sppAR54            sppAR55 
          0.000000           0.000000           0.000000           0.000000 
           sppAR56            sppAR57            sppAR58            sppAR59 
          0.000000           0.000000           0.000000           0.000000 
           sppAR60            sppAR61            sppAR62            sppAR63 
          0.000000           0.000000           0.000000           0.000000 
           sppAR64            sppAR65            sppAR66            sppAR67 
          0.000000           0.000000           0.000000           0.000000 
           sppAR68            sppAR69            sppAR70            sppAR71 
          0.000000           0.000000           0.000000           0.000000 
           sppAR72            sppAR73            sppAR74            sppAR75 
          0.000000           0.000000           0.000000           0.000000 
     siteAgro.rupe      siteAlch.glau      siteAlch.pent      siteAlch.vulg 
          0.000000           0.000000           0.000000           0.000000 
     siteAlop.alpi      siteAndr.brig      siteAndr.vita      siteAnte.carp 
          0.000000           0.000000           0.000000           0.000000 
     siteAnte.dioi      siteAnth.alpe      siteAnth.nipp      siteArni.mont 
          0.000000           0.000000           0.000000           0.000000 
     siteAste.alpi      siteAven.vers      siteBart.alpi      siteCamp.sche 
          0.000000           0.000000           0.000000           0.000000 
     siteCard.alpi      siteCare.foet      siteCare.parv      siteCare.rosa 
          0.000000           0.000000           0.000000           0.000000 
     siteCare.rupe      siteCare.semp      siteCera.cera      siteCera.stri 
          0.000000           0.000000           0.000000           0.000000 
     siteCirs.acau      siteDrab.aizo      siteDrya.octo      siteErig.unif 
          0.000000           0.000000           0.000000           0.000000 
     siteFest.laev      siteFest.quad      siteFest.viol      siteGent.acau 
          0.000000           0.000000           0.000000           0.000000 
     siteGent.camp      siteGent.vern      siteGeum.mont      siteHeli.sede 
          0.000000           0.000000           0.000000           0.000000 
     siteHier.pili      siteHomo.alpi      siteKobr.myos      siteLeon.pyre 
          0.000000           0.000000           0.000000           0.000000 
     siteLeuc.alpi      siteLigu.muto      siteLloy.sero      siteLotu.alpi 
          0.000000           0.000000           0.000000           0.000000 
     siteLuzu.lute      siteMinu.sedo      siteMinu.vern      siteMyos.alpe 
          0.000000           0.000000           0.000000           0.000000 
     siteOmal.supi      siteOxyt.camp      siteOxyt.lapp      sitePhyt.orbi 
          0.000000           0.000000           0.000000           0.000000 
     sitePlan.alpi       sitePoa.alpi       sitePoa.supi      sitePoly.vivi 
          0.000000           0.000000           0.000000           0.000000 
     sitePote.aure      sitePote.cran      sitePote.gran      sitePuls.vern 
          0.000000           0.000000           0.000000           0.000000 
     siteRanu.kuep      siteSagi.glab      siteSali.herb      siteSali.reti 
          0.000000           0.000000           0.000000           0.000000 
     siteSali.retu      siteSali.serp      siteSaxi.pani      siteScab.luci 
          0.000000           0.000000           0.000000           0.000000 
     siteSedu.alpe      siteSemp.mont      siteSene.inca      siteSesl.caer 
          0.000000           0.000000           0.000000           0.000000 
     siteSibb.proc      siteSile.acau      siteTara.alpi      siteThym.poly 
          0.000000           0.000000           0.000000           0.000000 
     siteTrif.alpi      siteTrif.badi      siteTrif.thal      siteVero.alli 
          0.000000           0.000000           0.000000           0.000000 
     siteVero.alpi      siteVero.bell                 T1 X.squ...degs....2. 
          0.000000           0.000000           0.000000           0.000000 
                E1 X.squ...degs....2.              T1:E1 
          0.000000           0.000000           0.000000 
> print(ft1Transpose$fourth.corner)
   T1
E1  0
> 
> ft2Transpose <- traitglm(t(L),T,E, family= "negative.binomial", method = "cv.glm1path", plot=TRUE, composition=FALSE)
Warning messages:
1: In glm1(y, X, penalty * max.score, family = family, b.init = b.init,  :
  non-convergence!!!
2: In glm1(y, X, penalty * max.score, family = family, b.init = b.init,  :
  non-convergence!!!
3: In glm1(y, X, penalty.i, family = family, b.init = b.old, phi.init = phi.old,  :
  non-convergence!!!
> ft2Transpose$coefficients
                              sppAR01            sppAR02            sppAR03 
         -1.153249           0.000000           0.000000           0.000000 
           sppAR04            sppAR05            sppAR06            sppAR07 
          0.000000           0.000000           0.000000           0.000000 
           sppAR08            sppAR09            sppAR10            sppAR11 
          0.000000           0.000000           0.000000           0.000000 
           sppAR12            sppAR13            sppAR14            sppAR15 
          0.000000           0.000000           0.000000           0.000000 
           sppAR16            sppAR17            sppAR18            sppAR19 
          0.000000           0.000000           0.000000           0.000000 
           sppAR20            sppAR21            sppAR22            sppAR23 
          0.000000           0.000000           0.000000           0.000000 
           sppAR24            sppAR25            sppAR26            sppAR27 
          0.000000           0.000000           0.000000           0.000000 
           sppAR28            sppAR29            sppAR30            sppAR31 
          0.000000           0.000000           0.000000           0.000000 
           sppAR32            sppAR33            sppAR34            sppAR35 
          0.000000           0.000000           0.000000           0.000000 
           sppAR36            sppAR37            sppAR38            sppAR39 
          0.000000           0.000000           0.000000           0.000000 
           sppAR40            sppAR41            sppAR42            sppAR43 
          0.000000           0.000000           0.000000           0.000000 
           sppAR44            sppAR45            sppAR46            sppAR47 
          0.000000           0.000000           0.000000           0.000000 
           sppAR48            sppAR49            sppAR50            sppAR51 
          0.000000           0.000000           0.000000           0.000000 
           sppAR52            sppAR53            sppAR54            sppAR55 
          0.000000           0.000000           0.000000           0.000000 
           sppAR56            sppAR57            sppAR58            sppAR59 
          0.000000           0.000000           0.000000           0.000000 
           sppAR60            sppAR61            sppAR62            sppAR63 
          0.000000           0.000000           0.000000           0.000000 
           sppAR64            sppAR65            sppAR66            sppAR67 
          0.000000           0.000000           0.000000           0.000000 
           sppAR68            sppAR69            sppAR70            sppAR71 
          0.000000           0.000000           0.000000           0.000000 
           sppAR72            sppAR73            sppAR74            sppAR75 
          0.000000           0.000000           0.000000           0.000000 
                T1 X.squ...degs....2.                 E1 X.squ...degs....2. 
          0.000000           0.000000           0.000000           0.000000 
             T1:E1 
          0.000000 
> print(ft2Transpose$fourth.corner)
   T1
E1  0
> 
> 
> 
> 
> 
> 
> 
> 
> 
> proc.time()
   user  system elapsed 
1439.14   83.71 1523.66 
