# Supplementary material for: A critical issue in model-based inference for studying trait-based community assembly and a solution
Source: PeerJ. 2017 Jan 12;5:e2885. doi: 10.7717/peerj.2885 (PMC5237366; doi:10.7717/peerj.2885)
Supplement: Data S1 — The zip contains three R-files. The file trait_env_Type_I_error_examples.R is the driver script, the other contain functions as explained in Article S2. [file peerj-05-2885-s005.zip › readme.txt]

R functions and example script
A critical issue in model-based inference for studying trait-based community assembly and a solution
by Cajo J. F. Ter Braak, Pedro R. Peres-Neto and Stéphane Dray
PeerJ, 2016

This zip contains 
- the files described in Appendix S2 (see there)
- a CaseStudy folder with the Case Study data with R-scripts (described below)

*************************************************
CaseStudy folder:
*************************************************

R-scripts of Case Study data:
    -Case_study_Snow_melt_aravo_Spread.r (analysis of association between Snow and log(Spread))
    -Case_study_Snow_melt_aravo_SLA.r (analysis of association between Snow and SLA)
    with output in *.pdf and *.txt files


Case Study data: 
Taken from ade4:aravo data set (Choler 2005)

aravo_Y.csv: the abundance values of 82 species (columns) in 75 sites (rows)
aravo_traits.csv: measurements of 8 traits for the species
aravo_environment.csv: 6 environmental variables for the sites
aravo_species_names.csv: abbreviated and full species names

The environmental variables are:

Aspect	 Relative south aspect (opposite of the sine of aspect with flat coded 0)
Slope	 Slope inclination (degrees)
Form	 Microtopographic landform index: 1 (convexity); 2 (convex slope); 3 (right slope); 4 (concave slope); 5 (concavity)
Snow	 Mean snowmelt date (Julian day) averaged over 1997-1999
PhysD	 Physical disturbance, i.e., percentage of unvegetated soil due to physical processes
ZoogD	 Zoogenic disturbance, i.e., quantity of unvegetated soil due to marmot activity: no; some; high

The species traits for the plants are:

Height	 Vegetative height (cm)
Spread	 Maximum lateral spread of clonal plants (cm)
Angle	 Leaf elevation angle estimated at the middle of the lamina
Area	 Area of a single leaf
Thick	 Maximum thickness of a leaf cross section (avoiding the midrib)
SLA	 Specific leaf area
Nmass	 Mass-based leaf nitrogen content
Seed	 Seed mass

Source 
ade4 version 1.7-4 which cites:
Choler, P. (2005) Consistent shifts in Alpine plant traits along a mesotopographical gradient. Arctic, Antarctic, and Alpine Research, 37,444–453.
